# Supplementary material for: Toxicity Evaluation of Sulfobetainized Branched Polyethyleneimine via Antibacterial and Biocompatibility Assays
Source: Toxics. 2025 Feb 14;13(2):136. doi: 10.3390/toxics13020136 (PMC11860753; doi:10.3390/toxics13020136)
Supplement: Supplementary file 1 [file toxics-13-00136-s001.zip]

Archive with 1 entries (1 files):
- toxics-3425561-supplementary.pdf
